# Supplementary material for: Shifts in Fusarium Communities and Mycotoxins in Maize Residues, Soils, and Wheat Grains throughout the Wheat Cycle: Implications for Fusarium Head Blight Epidemiology
Source: Microorganisms. 2024 Aug 28;12(9):1783. doi: 10.3390/microorganisms12091783 (PMC11434071; doi:10.3390/microorganisms12091783)
Supplement: Supplementary file 1 [file microorganisms-12-01783-s001.zip]

Archive with 2 entries (2 files):
- Figure S1. Calibration curves.pdf
- Figure S2. EIC.pdf
